# Supplementary material for: Establishment of an Antimicrobial Stewardship Program to Spare the Use of Oral Fluoroquinolones for Acute Uncomplicated Cystitis in Outpatients
Source: Antibiotics (Basel). 2024 Sep 14;13(9):886. doi: 10.3390/antibiotics13090886 (PMC11429053; doi:10.3390/antibiotics13090886)
Supplement: Supplementary file 1 [file antibiotics-13-00886-s001.zip]

Archive with 1 entries (1 files):
- antibiotics-3182639-supplementary.pdf
